# Supplementary material for: Global epidemiology of Helicobacter pylori iceA genotypes: heterogeneity and virulence implications
Source: Microbiol Spectr. 2026 May 29;14(7):e02024-25. doi: 10.1128/spectrum.02024-25 (PMC13340068; doi:10.1128/spectrum.02024-25)
Supplement: Table S1 — Data on strains retrieved from NCBI. [file spectrum.02024-25-s0001.xlsx]

## Sheet: Sheet1
Assembly Accession	Strain	Location
GCA_018119615.1	Shi-GU5	Asia
GCA_018119635.1	Shi-GU7	Asia
GCA_018119675.1	Shi-GU8	Asia
GCA_018119695.1	Shi-GU9	Asia
GCA_018119705.1	Shi-GU6	Asia
GCA_018119775.1	Shi-GU3	Asia
GCA_018119795.1	Shi-GU4	Asia
GCA_018119815.1	Shi-GU2	Asia
GCA_018119825.1	Shi-CSG18	Asia
GCA_018119855.1	Shi-GU1	Asia
GCA_018119875.1	Shi-CSG16	Asia
GCA_018119895.1	Shi-CSG17	Asia
GCA_018119915.1	Shi-CSG15	Asia
GCA_018119935.1	Shi-CSG14	Asia
GCA_018119945.1	Shi-CSG13	Asia
GCA_018119975.1	Shi-CSG12	Asia
GCA_018119995.1	Shi-CSG10	Asia
GCA_018120015.1	Shi-CSG11	Asia
GCA_018120035.1	Shi-CSG9	Asia
GCA_018120045.1	Shi-CSG7	Asia
GCA_018120065.1	Shi-CSG8	Asia
GCA_018120095.1	Shi-CSG6	Asia
GCA_018120115.1	Shi-CAG58	Asia
GCA_018120125.1	Shi-CAG46	Asia
GCA_018120155.1	Shi-CAG59	Asia
GCA_018120165.1	Shi-CAG45	Asia
GCA_018120195.1	Shi-CAG57	Asia
GCA_018120215.1	Shi-CAG44	Asia
GCA_018120235.1	Shi-CAG43	Asia
GCA_018120245.1	Shi-CAG42	Asia
GCA_018120275.1	Shi-CAG41	Asia
GCA_018120295.1	Shi-CAG39	Asia
GCA_018120315.1	Shi-CAG40	Asia
GCA_018120335.1	Shi-CAG37	Asia
GCA_018120355.1	Shi-CAG38	Asia
GCA_018120375.1	Shi-CAG36	Asia
GCA_018120395.1	Shi-CAG34	Asia
GCA_018120415.1	Shi-CAG35	Asia
GCA_018120435.1	Shi-CAG33	Asia
GCA_018120455.1	Shi-CAG30	Asia
GCA_018120465.1	Shi-CAG29	Asia
GCA_018120495.1	Shi-CAG28	Asia
GCA_018120515.1	Shi-CAG27	Asia
GCA_018120535.1	Shi-CAG26	Asia
GCA_018120555.1	Shi-CAG25	Asia
GCA_018120575.1	Shi-CAG24	Asia
GCA_018120595.1	Shi-CAG23	Asia
GCA_018120615.1	Shi-CAG22	Asia
GCA_018120635.1	Shi-CAG2	Asia
GCA_018120645.1	Shi-CAG1	Asia
GCA_018120675.1	Shi-GU24	Asia
GCA_018120685.1	Shi-GU23	Asia
GCA_018120695.1	Shi-GC1	Asia
GCA_018120735.1	Shi-GU25	Asia
GCA_018120745.1	Shi-GU26	Asia
GCA_018120775.1	Shi-GU22	Asia
GCA_018120785.1	Shi-GU21	Asia
GCA_018120805.1	Shi-GU20	Asia
GCA_018120855.1	Shi-GU19	Asia
GCA_018120915.1	Shi-GU18	Asia
GCA_018120975.1	Shi-GU17	Asia
GCA_018120995.1	Shi-GU16	Asia
GCA_018121015.1	Shi-GU15	Asia
GCA_018121025.1	Shi-GU14	Asia
GCA_018121075.1	Shi-GU13	Asia
GCA_018121135.1	Shi-GU12	Asia
GCA_018121145.1	Shi-GU10	Asia
GCA_018121195.1	Shi-CSG19	Asia
GCA_018121205.1	Shi-GU11	Asia
GCA_018121255.1	Shi-CSG4	Asia
GCA_018121275.1	Shi-CSG5	Asia
GCA_018121295.1	Shi-CSG1	Asia
GCA_018121305.1	Shi-CSG3	Asia
GCA_018121355.1	Shi-CSG2	Asia
GCA_018121375.1	Shi-CAG65	Asia
GCA_018121385.1	Shi-CAG66	Asia
GCA_018121435.1	Shi-CAG63	Asia
GCA_018121475.1	Shi-CAG64	Asia
GCA_018121485.1	Shi-CAG62	Asia
GCA_018121495.1	Shi-CAG61	Asia
GCA_018121505.1	Shi-CAG60	Asia
GCA_018121615.1	Shi-CAG56	Asia
GCA_018121655.1	Shi-CAG53	Asia
GCA_018121695.1	Shi-CAG52	Asia
GCA_018121705.1	Shi-CAG54	Asia
GCA_018121715.1	Shi-CAG55	Asia
GCA_018121755.1	Shi-CAG51	Asia
GCA_018121795.1	Shi-CAG50	Asia
GCA_018121815.1	Shi-CAG32	Asia
GCA_018121825.1	Shi-CAG49	Asia
GCA_018121855.1	Shi-CAG47	Asia
GCA_018121875.1	Shi-CAG48	Asia
GCA_018121895.1	Shi-CAG31	Asia
GCA_018121915.1	Shi-CAG21	Asia
GCA_018121935.1	Shi-CAG20	Asia
GCA_018121955.1	Shi-CAG19	Asia
GCA_018121965.1	Shi-CAG17	Asia
GCA_018121975.1	Shi-CAG18	Asia
GCA_018122015.1	Shi-CAG16	Asia
GCA_018122025.1	Shi-CAG12	Asia
GCA_018122055.1	Shi-CAG15	Asia
GCA_018122065.1	Shi-CAG13	Asia
GCA_018122095.1	Shi-CAG14	Asia
GCA_018122115.1	Shi-CAG11	Asia
GCA_018122125.1	Shi-CAG10	Asia
GCA_018122145.1	Shi-CAG7	Asia
GCA_018122175.1	Shi-CAG9	Asia
GCA_018122185.1	Shi-CAG8	Asia
GCA_018122215.1	Shi-CAG4	Asia
GCA_018122225.1	Shi-CAG5	Asia
GCA_018122255.1	Shi-CAG6	Asia
GCA_018122275.1	Shi-CAG3	Asia
GCA_022921175.1	Hpfe127	Asia
GCA_022921195.1	Hpfe126	Asia
GCA_022921215.1	Hpfe125	Asia
GCA_022921235.1	Hpfe124	Asia
GCA_022921255.1	Hpfe123	Asia
GCA_022921275.1	Hpfe122	Asia
GCA_022921295.1	Hpfe120	Asia
GCA_022921315.1	Hpfe118	Asia
GCA_022921335.1	Hpfe115	Asia
GCA_022921355.1	Hpfe114	Asia
GCA_022921455.1	Hpfe113	Asia
GCA_022921575.1	Hpfe112	Asia
GCA_022921695.1	Hpfe110	Asia
GCA_022921755.1	Hpfe108	Asia
GCA_022921775.1	Hpfe107	Asia
GCA_022921795.1	Hpfe106	Asia
GCA_022921815.1	Hpfe104	Asia
GCA_022921835.1	Hpfe103	Asia
GCA_022921855.1	Hpfe102	Asia
GCA_022921875.1	Hpfe101	Asia
GCA_022921895.1	Hpfe100	Asia
GCA_022921915.1	Hpfe099	Asia
GCA_022921935.1	Hpfe097	Asia
GCA_022921955.1	Hpfe096	Asia
GCA_022921975.1	Hpfe095	Asia
GCA_022921995.1	Hpfe093	Asia
GCA_022922015.1	Hpfe092	Asia
GCA_022922035.1	Hpfe089	Asia
GCA_022922055.1	Hpfe088	Asia
GCA_022922175.1	Hpfe086	Asia
GCA_022922295.1	Hpfe085	Asia
GCA_022922415.1	Hpfe084	Asia
GCA_022922515.1	Hpfe083	Asia
GCA_022922655.1	Hpfe082	Asia
GCA_022922775.1	Hpfe081	Asia
GCA_022922915.1	Hpfe080	Asia
GCA_022922955.1	Hpfe079	Asia
GCA_022922975.1	Hpfe078	Asia
GCA_022922995.1	Hpfe077	Asia
GCA_022923015.1	Hpfe076	Asia
GCA_022923035.1	Hpfe075	Asia
GCA_022923055.1	Hpfe074	Asia
GCA_022923075.1	Hpfe073	Asia
GCA_022923095.1	Hpfe072	Asia
GCA_022923115.1	Hpfe071	Asia
GCA_022923135.1	Hpfe070	Asia
GCA_022923155.1	Hpfe069	Asia
GCA_022923275.1	Hpfe068	Asia
GCA_022923395.1	Hpfe066	Asia
GCA_022923515.1	Hpfe065	Asia
GCA_022923555.1	Hpfe064	Asia
GCA_022923575.1	Hpfe063	Asia
GCA_022923595.1	Hpfe062	Asia
GCA_022923615.1	Hpfe061	Asia
GCA_022923635.1	Hpfe060	Asia
GCA_022923655.1	Hpfe059	Asia
GCA_022923675.1	Hpfe058	Asia
GCA_022923695.1	Hpfe057	Asia
GCA_022923775.1	Hpfe056	Asia
GCA_022923915.1	Hpfe055	Asia
GCA_022924035.1	Hpfe054	Asia
GCA_022924175.1	Hpfe053	Asia
GCA_022924275.1	Hpfe052	Asia
GCA_022924355.1	Hpfe051	Asia
GCA_022924375.1	Hpfe049	Asia
GCA_022924395.1	Hpfe048	Asia
GCA_022924415.1	Hpfe040	Asia
GCA_022924435.1	Hpfe039	Asia
GCA_022924455.1	Hpfe038	Asia
GCA_022924475.1	Hpfe037	Asia
GCA_022924495.1	Hpfe036	Asia
GCA_022924515.1	Hpfe035	Asia
GCA_022924535.1	Hpfe033	Asia
GCA_022924555.1	Hpfe032	Asia
GCA_022924575.1	Hpfe029	Asia
GCA_022924655.1	Hpfe028	Asia
GCA_022924735.1	Hpfe027	Asia
GCA_022924875.1	Hpfe024	Asia
GCA_022924995.1	Hpfe023	Asia
GCA_022925175.1	Hpfe022	Asia
GCA_022925215.1	Hpfe019	Asia
GCA_022925255.1	Hpfe010	Asia
GCA_022925275.1	Hpfe005	Asia
GCA_022925295.1	Hpfe0021	Asia
GCA_022925415.1	Hpfe0020	Asia
GCA_022925575.1	Hpfe0016	Asia
GCA_022925675.1	Hpfe0015	Asia
GCA_022925755.1	Hpfe0013	Asia
GCA_022925775.1	Hpfe0012	Asia
GCA_022925795.1	Hpfe0011	Asia
GCA_022925815.1	Hpfe0008	Asia
GCA_022925835.1	Hpfe0007	Asia
GCA_022925855.1	Hpfe0006	Asia
GCA_022925875.1	Hpfe0004	Asia
GCA_022925905.1	Hpfe0003	Asia
GCA_022925925.1	Hpfe0002	Asia
GCA_022925945.1	Hpfe0001	Asia
GCA_022969895.1	Hpfe090	Asia
GCA_023024705.1	Hpfe098	Asia
GCA_023024715.1	Hpfe109	Asia
GCA_023024745.1	Hpfe105	Asia
GCA_023024765.1	Hpfe094	Asia
GCA_023024775.1	Hpfe087	Asia
GCA_023024805.1	Hpfe009	Asia
GCA_023024815.1	Hpfe067	Asia
GCA_010917155.1	GCT 27	South America
GCA_010917555.1	GCT 43	South America
GCA_010917675.1	GCT 97	South America
GCA_030062565.1	MTT79	South America
GCA_030062585.1	MTT60	South America
GCA_030062605.1	MTT03	South America
GCA_030062625.1	GCT85	South America
GCA_030062645.1	GCT56	South America
GCA_030062665.1	GCT55	South America
GCA_030062685.1	GCT17	South America
GCA_014496045.1	MX-2002-14	North America
GCA_014496145.1	MX-2003-368	North America
GCA_014496155.1	MX-2003-279	North America
GCA_014496325.1	VE-HV265	South America
GCA_014496385.1	HN-G257	North America
GCA_014496395.1	HN-G260	North America
GCA_014496475.1	HN-G262	North America
GCA_014496575.1	VE-HET009	South America
GCA_014496605.1	VE-HET084	South America
GCA_014496615.1	VE-HV055	South America
GCA_014496625.1	VE-HV076	South America
GCA_014496695.1	MX-2004-84	North America
GCA_014496705.1	MX-2004-67	North America
GCA_014496765.1	MX-2004-42	North America
GCA_014496775.1	HN-G255	North America
GCA_014496805.1	MX-2004-51	North America
GCA_014496815.1	MX-2004-40	North America
GCA_014496825.1	HN-G258	North America
GCA_014496865.1	CAN-010	North America
GCA_014496885.1	CAN-011	North America
GCA_014496895.1	MX-2004-37	North America
GCA_014496905.1	CAN-005	North America
GCA_014496915.1	MX-2004-210	North America
GCA_014496965.1	MX-2004-137	North America
GCA_014496985.1	MX-2003-292	North America
GCA_014497025.1	ES-46	Europe
GCA_014497035.1	HN-G346	North America
GCA_014497085.1	HN-G341	North America
GCA_014497165.1	HN-G339	North America
GCA_014497185.1	MX-2004-125	North America
GCA_014497195.1	HN-G328	North America
GCA_014497205.1	HN-G329	North America
GCA_014497235.1	HN-G331	North America
GCA_014497265.1	HN-G310	North America
GCA_014497275.1	HN-G315	North America
GCA_014497285.1	ES-58	Europe
GCA_014497305.1	HN-G307	North America
GCA_014497335.1	ES-26	Europe
GCA_014497365.1	ES-31	Europe
GCA_014497385.1	HN-G300	North America
GCA_014497405.1	ES-54	Europe
GCA_014497415.1	HN-G285	North America
GCA_014497445.1	HN-G288	North America
GCA_014497455.1	HN-G280	North America
GCA_014497485.1	HN-G278	North America
GCA_014497495.1	CAN-095	North America
GCA_014497505.1	HN-G277	North America
GCA_014497515.1	CAN-004	North America
GCA_014497525.1	HN-G274	North America
GCA_014497585.1	CAN-019	North America
GCA_014497595.1	HN-G266	North America
GCA_014497605.1	HN-G267	North America
GCA_014497635.1	HN-G250	North America
GCA_014497655.1	HN-G265	North America
GCA_014497685.1	HN-G249	North America
GCA_014497695.1	HN-G251	North America
GCA_014497725.1	Arg-34UA2	South America
GCA_014497735.1	HN-G248	North America
GCA_014497745.1	HN-G246	North America
GCA_014497785.1	HN-G240	North America
GCA_014497825.1	HN-G242	North America
GCA_014497835.1	MX-2004-102	North America
GCA_014497885.1	VE-HET057	South America
GCA_014497905.1	VE-HET046	South America
GCA_014497935.1	VE-HET052	South America
GCA_014497985.1	VE-HET044	South America
GCA_014498085.1	ES-SN	Europe
GCA_014498125.1	ES-76	Europe
GCA_014498165.1	ES-DO	Europe
GCA_014498185.1	ES-68	Europe
GCA_014498195.1	Arg-19RC1	South America
GCA_014498205.1	ES-610	Europe
GCA_014498245.1	ES-61	Europe
GCA_014498265.1	Arg-23UA1	South America
GCA_014498275.1	ES-25	Europe
GCA_014498295.1	Arg-118EC2	South America
GCA_014498305.1	ES-60	Europe
GCA_014498465.1	CAN-258	North America
GCA_014498475.1	CAN-290	North America
GCA_014498545.1	CAN-243	North America
GCA_014498555.1	CAN-247	North America
GCA_014498585.1	CAN-172	North America
GCA_014498605.1	CAN-219	North America
GCA_014498615.1	CAN-196	North America
GCA_014498645.1	Bra-LPB44	South America
GCA_014498655.1	CAN-136	North America
GCA_014498675.1	Bra-LPB43	South America
GCA_014498745.1	Bra-LPB41	South America
GCA_014498755.1	Bra-LPB40	South America
GCA_014498765.1	Bra-LPB42	South America
GCA_014498775.1	Bra-LPB35	South America
GCA_014498785.1	Bra-LPB37	South America
GCA_014498845.1	Bra-LPB33	South America
GCA_014498855.1	Bra-LPB34	South America
GCA_014498885.1	Arg-7RA1	South America
GCA_014498895.1	Arg-53RA1	South America
GCA_014498905.1	Bra-LPB32	South America
GCA_014498915.1	Arg-38RA2	South America
GCA_014498925.1	Arg-39UA2	South America
GCA_009740305.1	MHP19	North America
GCA_009740315.1	MHP13	North America
GCA_009740325.1	MHP44	North America
GCA_009740365.1	MHP52	North America
GCA_009740385.1	MHP54	North America
GCA_009740405.1	MHP51	North America
GCA_009740465.1	MHP50	North America
GCA_009740485.1	MHP41	North America
GCA_009740495.1	MHP43	North America
GCA_009740525.1	MHP47	North America
GCA_009740535.1	MHP42	North America
GCA_009740565.1	MHP39	North America
GCA_009740575.1	MHP40	North America
GCA_009740605.1	MHP38	North America
GCA_009740625.1	MHP37	North America
GCA_009740645.1	MHP34	North America
GCA_009740655.1	MHP36	North America
GCA_009740685.1	MHP35	North America
GCA_009740705.1	MHP33	North America
GCA_009740725.1	MHP32	North America
GCA_009740735.1	MHP31	North America
GCA_009740755.1	MHP30	North America
GCA_009740785.1	MHP29	North America
GCA_009740805.1	MHP28	North America
GCA_009740815.1	MHP23	North America
GCA_009740845.1	MHP22	North America
GCA_009740855.1	MHP20	North America
GCA_009740865.1	MHP18	North America
GCA_009740905.1	MHP16	North America
GCA_009740925.1	MHP17	North America
GCA_009740965.1	MHP11	North America
GCA_009740975.1	MHP15	North America
GCA_009740985.1	MHP12	North America
GCA_009741025.1	MHP10	North America
GCA_009741045.1	MHP09L	North America
GCA_009741065.1	MHP09C	North America
GCA_009741085.1	MHP05	North America
GCA_009741095.1	MHP08	North America
GCA_009741105.1	MHP06	North America
GCA_009741145.1	MHP04	North America
GCA_009741165.1	MHP02	North America
GCA_009741175.1	MHP03	North America
GCA_009741205.1	MHP01	North America
GCA_011174935.1	Nic56-A	North America
GCA_011174945.1	Nic55-C	North America
GCA_011174975.1	Nic53-A	North America
GCA_011174985.1	Nic54-A	North America
GCA_011175015.1	Nic52-C	North America
GCA_011175035.1	Nic50-A	North America
GCA_011175045.1	Nic51-C	North America
GCA_011175075.1	Nic48-A	North America
GCA_011175085.1	Nic49-A	North America
GCA_011175115.1	Nic47	North America
GCA_011175135.1	Nic46-A	North America
GCA_011175145.1	Nic45-C	North America
GCA_011175175.1	Nic44-A	North America
GCA_011175195.1	Nic43-A	North America
GCA_011175215.1	Nic42-A	North America
GCA_011175225.1	Nic41-A	North America
GCA_011175235.1	Nic40-A	North America
GCA_011175275.1	Nic39-A	North America
GCA_011175295.1	Nic38-A	North America
GCA_011175315.1	Nic37-A	North America
GCA_011175325.1	Nic36-A	North America
GCA_011175335.1	Nic35-A	North America
GCA_011175375.1	Nic34-A	North America
GCA_011175395.1	Nic33	North America
GCA_008681215.1	PIMM-FM-UNAM-14CaC1-2	North America
GCA_008681225.1	PIMM-FM-UNAM-52A2	North America
GCA_008681235.1	PIMM-FM-UNAM-53C1	North America
GCA_008681245.1	PIMM-FM-UNAM-21CaC3	North America
GCA_008681285.1	PIMM-FM-UNAM-14CaC1	North America
GCA_008681315.1	PIMM-FM-UNAM-16C4	North America
GCA_008681335.1	PIMM-FM-UNAM-18CaC1	North America
GCA_008681355.1	PIMM-FM-UNAM-16A8	North America
GCA_008681365.1	PIMM-FM-UNAM-16F10	North America
GCA_008681395.1	PIMM-FM-UNAM-36C	North America
GCA_008681415.1	PIMM-FM-UNAM-30Ca+5	North America
GCA_008681425.1	PIMM-FM-UNAM-34CaC2	North America
GCA_008681455.1	PIMM-FM-UNAM-30CaCe	North America
GCA_008681475.1	PIMM-FM-UNAM-29CaCe	North America
GCA_008681485.1	PIMM-FM-UNAM-30CaF2	North America
GCA_008681515.1	PIMM-FM-UNAM-11CaC2-9	North America
GCA_008681525.1	PIMM-FM-UNAM-23CaC2	North America
GCA_008728675.1	PIMM-FM-UNAM-62A9	North America
GCA_006337265.1	479-A2-EK4	Europe
GCA_006337285.1	476-A2-EK2	Europe
GCA_006337305.1	381-F-EK9	Europe
GCA_006337325.1	381-C-EK1	Europe
GCA_006337345.1	169-C-EK8	Europe
GCA_006337365.1	25-A-EK9	Europe
GCA_006337385.1	21-F-EK1	Europe
GCA_006337405.1	19-C-EK1	Europe
GCA_006337425.1	476-A-EK5	Europe
GCA_006337445.1	381-A-EK4	Europe
GCA_006337465.1	280-A-EK1	Europe
GCA_006337485.1	173-A-EK1	Europe
GCA_006337625.1	169-A-EK5	Europe
GCA_006337745.1	26-A-EK1	Europe
GCA_006337875.1	24-A-EK1	Europe
GCA_006338045.1	23-A-EK1	Europe
GCA_006338145.1	21-A-EK1	Europe
GCA_006338285.1	20-A-EK1	Europe
GCA_006338415.1	19-A-EK3	Europe
GCA_006338545.1	13-A-EK8	Europe
GCA_006338685.1	479-C2-EK2	Europe
GCA_006338815.1	476-C-EK5	Europe
GCA_006338945.1	479-C-EK2	Europe
GCA_006339065.1	478-A-EK1	Europe
GCA_006339235.1	25-A-EK1	Europe
GCA_006339365.1	5-A-EK1	Europe
GCA_019311445.1	YN-P1291	Asia
GCA_019311455.1	oi11-138	Asia
GCA_019311465.1	oi13-330	Asia
GCA_019311485.1	YN-M1575	Asia
GCA_019311525.1	oi10-456	Asia
GCA_019311555.1	oi09-294	Asia
GCA_019311625.1	NM160	Asia
GCA_019671185.1	YTC-5	Asia
GCA_019671205.1	YNYX91	Asia
GCA_019671225.1	YNYX85	Asia
GCA_019671245.1	ZHOU183	Asia
GCA_019671255.1	YNYX8	Asia
GCA_019671285.1	YNYX72	Asia
GCA_019671305.1	YNYX73	Asia
GCA_019671325.1	YNYX5	Asia
GCA_019671345.1	YNYX45	Asia
GCA_019671355.1	YNYX49	Asia
GCA_019671385.1	YNYX41	Asia
GCA_019671405.1	YNYX38	Asia
GCA_019671425.1	YNYX30	Asia
GCA_019671445.1	YNYX3	Asia
GCA_019671455.1	YNYX19	Asia
GCA_019671485.1	YN-P205	Asia
GCA_019671505.1	YN-P190	Asia
GCA_019671525.1	YN-P185	Asia
GCA_019671545.1	YN-P173	Asia
GCA_019671575.1	YN-P160	Asia
GCA_019671595.1	YN-P1489	Asia
GCA_019671605.1	YN-P1482	Asia
GCA_019671635.1	YN-P1470	Asia
GCA_019671645.1	YN-P1318	Asia
GCA_019671675.1	YN-P1467	Asia
GCA_019671695.1	YN-P1327	Asia
GCA_019671715.1	YN-P1268	Asia
GCA_019671735.1	YN-M346	Asia
GCA_019671745.1	YN-M52	Asia
GCA_019671775.1	YN-M319	Asia
GCA_019671795.1	YN-M304	Asia
GCA_019671815.1	YN-M284	Asia
GCA_019671825.1	YN-M247	Asia
GCA_019671875.1	YN-M242	Asia
GCA_019671895.1	YN-M21	Asia
GCA_019671905.1	YN-M1574	Asia
GCA_019671915.1	YN-M1579	Asia
GCA_019671955.1	YN-M1573	Asia
GCA_019671985.1	YN-M1233	Asia
GCA_019672015.1	XA6	Asia
GCA_019672035.1	YN-M12	Asia
GCA_019672045.1	XA1	Asia
GCA_019672395.1	P164	Asia
GCA_019672435.1	P162	Asia
GCA_019672455.1	oi99-597	Asia
GCA_019672475.1	oi11-9	Asia
GCA_019672495.1	oi97-474	Asia
GCA_019672515.1	oi10-77	Asia
GCA_019672535.1	oi10-416	Asia
GCA_019672555.1	oi10-453	Asia
GCA_019672575.1	oi10-358	Asia
GCA_019672595.1	oi10-252	Asia
GCA_019672615.1	oi10-354	Asia
GCA_019672635.1	oi10-120	Asia
GCA_019672655.1	oi07-223	Asia
GCA_019672675.1	oi05-187	Asia
GCA_019672685.1	oi05-134	Asia
GCA_019672715.1	oi05-423	Asia
GCA_019672735.1	oi04-140	Asia
GCA_019672755.1	oi04-303	Asia
GCA_019672775.1	oi02-729	Asia
GCA_019672795.1	oi02-767	Asia
GCA_019672805.1	oi01-543	Asia
GCA_019672835.1	oi01-314	Asia
GCA_019672875.1	oi01-273	Asia
GCA_019672895.1	oi00-255	Asia
GCA_019672905.1	oi00-37	Asia
GCA_019673015.1	NM85	Asia
GCA_019673025.1	NM88	Asia
GCA_019673055.1	NM78	Asia
GCA_019673075.1	NM75	Asia
GCA_019673095.1	NM72	Asia
GCA_019673105.1	NM61	Asia
GCA_019673135.1	NM52	Asia
GCA_019673145.1	NM44	Asia
GCA_019673175.1	NM292	Asia
GCA_019673195.1	NM36	Asia
GCA_019673215.1	NM302	Asia
GCA_019673235.1	NM274	Asia
GCA_019673255.1	NM281	Asia
GCA_019673275.1	NM259	Asia
GCA_019673295.1	NM273	Asia
GCA_019673315.1	NM25	Asia
GCA_019673335.1	NM255	Asia
GCA_019673355.1	NM246	Asia
GCA_019673375.1	NM241	Asia
GCA_019673395.1	NM243	Asia
GCA_019673415.1	NM218	Asia
GCA_019673425.1	NM226	Asia
GCA_019673455.1	NM219	Asia
GCA_019673475.1	NM188	Asia
GCA_019673495.1	NM19	Asia
GCA_019673515.1	NM183	Asia
GCA_019673525.1	NM179	Asia
GCA_019673555.1	NM163	Asia
GCA_019673575.1	NM177	Asia
GCA_019673585.1	NM146	Asia
GCA_019673615.1	NM162	Asia
GCA_019673635.1	NM126	Asia
GCA_019673655.1	NM153	Asia
GCA_019673675.1	NM11	Asia
GCA_019673695.1	NM110	Asia
GCA_019673715.1	NM106	Asia
GCA_019673735.1	NM107	Asia
GCA_019673855.1	M523	Asia
GCA_019673955.1	HZT342	Asia
GCA_019673995.1	HZT090600333	Asia
GCA_019674015.1	HZT090600337	Asia
GCA_019674095.1	HZT090501406	Asia
GCA_019674155.1	HLJ270	Asia
GCA_019674175.1	HZT090500664	Asia
GCA_019674195.1	HLJ259	Asia
GCA_019674215.1	HLJ262	Asia
GCA_019674275.1	HLJ215	Asia
GCA_019674335.1	HLJ229	Asia
GCA_019674355.1	HLJ226	Asia
GCA_019674365.1	HLJ201	Asia
GCA_019674415.1	HLJ220	Asia
GCA_019674475.1	HLJ014	Asia
GCA_019674495.1	HLJ030	Asia
GCA_019674505.1	HLJ15A	Asia
GCA_019674515.1	HLJ016	Asia
GCA_019674555.1	HLJ022	Asia
GCA_019674575.1	HLJ011	Asia
GCA_019676035.1	FJ-F281A	Asia
GCA_019676995.1	BJWJ17	Asia
GCA_019677015.1	BJXHWU	Asia
GCA_019677035.1	BJWJ10	Asia
GCA_019677055.1	BJWJ16	Asia
GCA_024214055.1	GR-13	Europe
GCA_024405915.1	MS280	Asia
GCA_024405965.1	MS255	Asia
GCA_024406015.1	Sw-A626-G	Europe
GCA_024406095.1	Pt-B92-G	Europe
GCA_024406115.1	Pt-B89-G	Europe
GCA_024406135.1	Kx-20A	Europe
GCA_024406155.1	Pt-5322-G	Europe
GCA_024406175.1	Pt-4472-G	Europe
GCA_024406245.1	Kx-10A	Europe
GCA_024406295.1	PT-P3-92	Europe
GCA_024406305.1	PT-P10-92	Europe
GCA_024406335.1	PT-B2E-99	Europe
GCA_024406345.1	PT-B94-99	Europe
GCA_024406375.1	PT-B27	Europe
GCA_024406385.1	PT-B95	Europe
GCA_024406415.1	PT-B100	Europe
GCA_024406435.1	PT-6844	Europe
GCA_024406445.1	PT-857-99	Europe
GCA_024406475.1	PT-6845	Europe
GCA_024406485.1	PT-A8-90	Europe
GCA_024406505.1	PT-6858	Europe
GCA_024406535.1	PT-6841	Europe
GCA_024406555.1	PT-5895	Europe
GCA_024406575.1	PT-6314	Europe
GCA_024406595.1	PT-5882	Europe
GCA_024406605.1	PT-5900	Europe
GCA_024406635.1	PT-5808	Europe
GCA_024406655.1	IL-3280	Asia
GCA_024406665.1	IL-3184	Asia
GCA_024406675.1	IL-3265	Asia
GCA_024406715.1	IL-3205	Asia
GCA_024406735.1	IL-3172	Asia
GCA_024406755.1	IL-3169	Asia
GCA_024406765.1	IL-3163	Asia
GCA_024406785.1	GR-9	Europe
GCA_024406795.1	GR-8	Europe
GCA_024406835.1	GR-7	Europe
GCA_024406855.1	GR-4	Europe
GCA_024406865.1	GR-36	Europe
GCA_024406895.1	GR-5	Europe
GCA_024406915.1	GR-38	Europe
GCA_024406935.1	GR-35	Europe
GCA_024406955.1	GR-33	Europe
GCA_024406975.1	GR-34	Europe
GCA_024406995.1	GR-31	Europe
GCA_024407015.1	GR-32	Europe
GCA_024407035.1	GR-3	Europe
GCA_024407045.1	GR-30	Europe
GCA_024407075.1	GR-29	Europe
GCA_024407095.1	GR-27	Europe
GCA_024407115.1	GR-25	Europe
GCA_024407135.1	GR-28	Europe
GCA_024407155.1	GR-26	Europe
GCA_024407165.1	GR-24	Europe
GCA_024407295.1	GR-23	Europe
GCA_024407315.1	GR-22	Europe
GCA_024407335.1	GR-21	Europe
GCA_024407355.1	GR-2	Europe
GCA_024407375.1	GR-20	Europe
GCA_024407385.1	GR-18	Europe
GCA_024407395.1	GR-17	Europe
GCA_024407505.1	GR-16	Europe
GCA_024407555.1	GR-11	Europe
GCA_024407575.1	GR-14	Europe
GCA_024407595.1	GR-12	Europe
GCA_024407615.1	GR-10	Europe
GCA_024407655.1	GR-1	Europe
GCA_024409255.1	MS244	Asia
GCA_024409265.1	MS243	Asia
GCA_024409295.1	BGD130	Asia
GCA_024409305.1	MS220	Asia
GCA_024409335.1	BGD107	Asia
GCA_024411435.1	3735-2	Europe
GCA_024411555.1	UK-EN31-U	Europe
GCA_024411575.1	Pt-5771-G	Europe
GCA_024411595.1	Sw-577-G	Europe
GCA_024411615.1	Pt-4497-U	Europe
GCA_024411635.1	Pt-212-99R-U	Europe
GCA_024411655.1	Pt-4481-G	Europe
GCA_024411675.1	Pt-1918-U	Europe
GCA_024411695.1	Pt-1846-U	Europe
GCA_024411715.1	Pt-1293-U	Europe
GCA_024411735.1	Fr-B58-M	Europe
GCA_024411755.1	GC62-HL-2	Europe
GCA_024411775.1	Fr-G12-G	Europe
GCA_024411795.1	De-M53-M	Europe
GCA_024411815.1	IRANL97	Asia
GCA_024411835.1	IRANL133-91	Asia
GCA_024411855.1	IRANL124-91	Asia
GCA_024411875.1	IRANL125	Asia
GCA_024411895.1	IRANL112-91	Asia
GCA_024411915.1	IRANL110	Asia
GCA_024411935.1	IRANL104	Asia
GCA_024411955.1	Kx-6A	Europe
GCA_024411965.1	Kx-5A	Europe
GCA_024411995.1	Kx-36A	Europe
GCA_024412005.1	Kx-37A	Europe
GCA_024412025.1	Kx-3A	Europe
GCA_024412135.1	Kx-32A	Europe
GCA_024412155.1	Kx-25A	Europe
GCA_024412275.1	PT-6259	Europe
GCA_024412295.1	PT-5901	Europe
GCA_024412315.1	PT-574-02	Europe
GCA_024412335.1	PT-56-99	Europe
GCA_024412355.1	PT-5360	Europe
GCA_024412375.1	PT-5329	Europe
GCA_024412405.1	PT-464-02	Europe
GCA_024412425.1	PT-46-95	Europe
GCA_024412515.1	PT-4512	Europe
GCA_024412535.1	PT-4511	Europe
GCA_024412575.1	PT-4475	Europe
GCA_024412595.1	PT-1661-05	Europe
GCA_024412615.1	PT-2956	Europe
GCA_024412655.1	IL-3270	Asia
GCA_024412695.1	IL-3282	Asia
GCA_024412715.1	IL-3257	Asia
GCA_024412795.1	IL-3227	Asia
GCA_024412805.1	IL-3199	Asia
GCA_024412815.1	IL-3193	Asia
GCA_024412855.1	IL-3178	Asia
GCA_024412915.1	IL-3173	Asia
GCA_024412995.1	GR-6	Europe
GCA_024413005.1	GR-15	Europe
GCA_024413025.1	GR-19	Europe
GCA_024413715.1	MS236	Asia
GCA_024413775.1	3843-2	Europe
GCA_024413815.1	Kx-33A	Europe
GCA_003382505.1	B508A-T4	Europe
GCA_003382515.1	B508A-T2A	Europe
GCA_003382545.1	B508A-S1	Europe
GCA_003639165.1	B518	Europe
GCA_003639195.1	B319	Europe
GCA_003639215.1	B659-C2	Europe
GCA_003639245.1	B657-C1	Europe
GCA_003639265.1	B657-A4	Europe
GCA_003639285.1	B547F	Europe
GCA_003639305.1	B529A	Europe
GCA_003639325.1	B491	Europe
GCA_003639335.1	B355	Europe
GCA_003639365.1	B335	Europe
GCA_003639385.1	B247A	Europe
GCA_003639405.1	AAP164	Europe
GCA_003639425.1	CRL122	Europe
GCA_003639445.1	B659-A1	Europe
GCA_003639455.1	B657-A1	Europe
GCA_003639485.1	B464A	Europe
GCA_003639495.1	B444A	Europe
GCA_003639525.1	B373	Europe
GCA_003639545.1	VCT187-B122	Europe
GCA_003639565.1	MSL190	Europe
GCA_003639575.1	MMV242	Europe
GCA_003639605.1	JSS185-B120	Europe
GCA_003639615.1	JMM43	Europe
GCA_003639635.1	JDX15	Europe
GCA_003639665.1	CRM21	Europe
GCA_003639675.1	JGF25	Europe
GCA_003639685.1	BMG112	Europe
GCA_003639725.1	ECF139-B065	Europe
GCA_003639735.1	B630	Europe
GCA_003639745.1	B679	Europe
GCA_003639785.1	B455	Europe
GCA_003639795.1	B528A	Europe
GCA_003639805.1	B400	Europe
GCA_003639845.1	B362	Europe
GCA_003639855.1	B366	Europe
GCA_003639865.1	B360	Europe
GCA_003639905.1	B345	Europe
GCA_003639915.1	B314	Europe
GCA_003639935.1	B297	Europe
GCA_003639965.1	AFR58	Europe
GCA_003639985.1	B712A	Europe
GCA_003639995.1	B661A	Europe
GCA_003640025.1	B572A	Europe
GCA_003640045.1	B497A	Europe
GCA_003640055.1	B448	Europe
GCA_003640085.1	B368	Europe
GCA_003640095.1	B344	Europe
GCA_003640105.1	B274	Europe
GCA_003640145.1	B126	Europe
GCA_003640155.1	APR133	Europe
GCA_003058585.1	55:1	Europe
GCA_003058595.1	9:1_single	Europe
GCA_003058625.1	47:5	Europe
GCA_003058635.1	55:2	Europe
GCA_003058655.1	38:5	Europe
GCA_003058685.1	38:2	Europe
GCA_003058705.1	57_single	Europe
GCA_003058715.1	36:3	Europe
GCA_003058745.1	66	Europe
GCA_003058755.1	52	Europe
GCA_003058785.1	456	Europe
GCA_003058805.1	448	Europe
GCA_003058825.1	50	Europe
GCA_003058845.1	30950	Europe
GCA_003058865.1	31235	Europe
GCA_003058885.1	30908	Europe
GCA_003058905.1	GC69-HL	Europe
GCA_003058965.1	55:5	Europe
GCA_003058985.1	60:1_single	Europe
GCA_003058995.1	29:2_single	Europe
GCA_003059025.1	27:4	Europe
GCA_003059045.1	18:2	Europe
GCA_003059065.1	23:2_single	Europe
GCA_003059085.1	73	Europe
GCA_003059105.1	32	Europe
GCA_003059125.1	638	Europe
GCA_003059145.1	518	Europe
GCA_003059165.1	38185	Europe
GCA_003059185.1	462	Europe
GCA_003059195.1	36166	Europe
GCA_003059225.1	3824	Europe
GCA_003059245.1	3699	Europe
GCA_003059265.1	GC52-HL	Europe
GCA_003059285.1	GC30-HL	Europe
GCA_003059305.1	3755	Europe
GCA_003059325.1	GC65-HL	Europe
GCA_003059335.1	GC67-HL	Europe
GCA_003059365.1	GC26-HL	Europe
GCA_003059385.1	GC54-HL	Europe
GCA_003059405.1	GC11-HL	Europe
GCA_003059425.1	B47	Europe
GCA_003059445.1	B44	Europe
GCA_003059455.1	GC23-HL	Europe
GCA_003059485.1	B37	Europe
GCA_003059505.1	B41	Europe
GCA_003059525.1	B26	Europe
GCA_003059535.1	B35	Europe
GCA_003059545.1	B30	Europe
GCA_003059565.1	3802	Europe
GCA_003059605.1	3843	Europe
GCA_003059615.1	3770	Europe
GCA_003059635.1	GIL237	Europe
GCA_003059715.1	ANT170	Europe
GCA_003059845.1	SSR1	Europe
GCA_003059865.1	3774	Europe
GCA_003059905.1	GC27-HL	Europe
GCA_003059925.1	GC43-HL	Europe
GCA_003059965.1	GC31-B	Europe
GCA_003059985.1	B40	Europe
GCA_003060025.1	B31	Europe
GCA_003060035.1	B29	Europe
GCA_003060065.1	B25	Europe
GCA_003060085.1	B24	Europe
GCA_003060165.1	B23+S27R2:R48	Europe
GCA_003070765.1	B43	Europe
GCA_009798325.1	HP_151	Africa
GCA_009798365.1	HP_751	Africa
GCA_001997965.1	PZ5005_3A3	South America
GCA_001997995.1	PZ5006_3A3	South America
GCA_001998045.1	PZ5019_3A3	South America
GCA_001998125.1	SV340_2	South America
GCA_001998165.1	SV376_1	South America
GCA_001998205.1	SV397_2	South America
GCA_001998245.1	SV449_1	South America
GCA_001998285.1	SV380_1	South America
GCA_001998295.1	PZ5009-3A2	South America
GCA_001998385.1	PZ5033_3A2	South America
GCA_001998405.1	SV355_2	South America
GCA_001999845.1	SV328_2	South America
GCA_001999865.1	PZ5016_3A3	South America
GCA_002012395.1	CA22312	South America
GCA_002012405.1	CA22019	South America
GCA_002012415.1	CA22020	South America
GCA_002012425.1	CA22095	South America
GCA_002012475.1	CA22327	South America
GCA_002012485.1	CA22335	South America
GCA_002012495.1	CA22337	South America
GCA_002012505.1	CA22311	South America
GCA_002012555.1	CA22339	South America
GCA_002012565.1	CA22362	South America
GCA_002012575.1	CA24004	South America
GCA_002012615.1	CA22393	South America
GCA_002012635.1	CA26024	South America
GCA_002012645.1	CC22093	South America
GCA_002012655.1	CC22402	South America
GCA_002012685.1	CC26084	South America
GCA_002012715.1	CG22023	South America
GCA_002012725.1	CG22025	South America
GCA_002012745.1	CC26093	South America
GCA_002012755.1	CC26100	South America
GCA_002012795.1	CG22087	South America
GCA_002012805.1	CG22322	South America
GCA_002012815.1	CG22367	South America
GCA_002012855.1	CG22366	South America
GCA_002012875.1	CG22371	South America
GCA_002012885.1	CG22378	South America
GCA_002012915.1	CG22370	South America
GCA_002012935.1	CG22389	South America
GCA_002012945.1	CM22013	South America
GCA_002012955.1	CG22385	South America
GCA_002012965.1	CM22021	South America
GCA_002013015.1	CM22315	South America
GCA_002013035.1	CM22046	South America
GCA_002013045.1	CM22331	South America
GCA_002013055.1	CM22341	South America
GCA_002013065.1	CM22346	South America
GCA_002013115.1	CM22347	South America
GCA_002013135.1	CM22351	South America
GCA_002013145.1	CM22360	South America
GCA_002013175.1	CM22368	South America
GCA_002013185.1	CM22388	South America
GCA_002013205.1	CM22390	South America
GCA_011058095.1	24008	South America
GCA_011058105.1	22384	South America
GCA_001901635.1	241	Asia
GCA_001939315.1	428	Asia
GCA_001939585.1	178	Asia
GCA_001940015.1	H9	Asia
GCA_001940025.1	S380A	Asia
GCA_001940035.1	132A	Asia
GCA_001940085.1	H30	Asia
GCA_001940095.1	H30A	Asia
GCA_001940115.1	H9A	Asia
GCA_001940145.1	178A	Asia
GCA_001940175.1	1177	Asia
GCA_001940185.1	S468A	Asia
GCA_002026445.1	MM2003-103	North America
GCA_002026455.1	MCms931	North America
GCA_002026485.1	MG2005-100	North America
GCA_002026505.1	MCms1054	North America
GCA_002026515.1	MC2011-145	North America
GCA_002026545.1	MG2003-98	North America
GCA_002026555.1	MG2006-407	North America
GCA_002026585.1	MG2011-41	North America
GCA_002026595.1	MG2005-98	North America
GCA_002026625.1	MG2006-4	North America
GCA_002026645.1	MG2006-479	North America
GCA_002026665.1	MGms13	North America
GCA_002026675.1	MGms15	North America
GCA_002026705.1	MGms167	North America
GCA_002026725.1	MGms176	North America
GCA_002026745.1	MGms2	North America
GCA_002026755.1	MGms23	North America
GCA_002026785.1	MM2004-20	North America
GCA_002026805.1	MM2006-103	North America
GCA_002026825.1	MU2004-2	North America
GCA_002026835.1	MC2006-52	North America
GCA_002026865.1	MM2012-26	North America
GCA_002026885.1	MCms1055	North America
GCA_002026895.1	MCms1063	North America
GCA_002026925.1	MCms1080	North America
GCA_002026935.1	MG2003-107	North America
GCA_002026955.1	MGms203	North America
GCA_002026985.1	MGms44	North America
GCA_002027005.1	MM2005-126	North America
GCA_002027025.1	MCms1078	North America
GCA_002027045.1	MU2003-84	North America
GCA_002027065.1	MM2005-72	North America
GCA_002027085.1	MM2006-480	North America
GCA_002027125.1	MM2006-56	North America
GCA_011105755.1	MG2006-449	North America
GCA_011105765.1	MM2006-267	North America
GCA_011105795.1	MM2006-106	North America
GCA_011105805.1	MCms1049	North America
GCA_004323225.1	UM370	Asia
GCA_004323235.1	UM211	Asia
GCA_004323255.1	UM139	Asia
GCA_004323275.1	UM152	Asia
GCA_004323335.1	UM411	Asia
GCA_004323355.1	UM352	Asia
GCA_004323375.1	UM119	Asia
GCA_004323475.1	UM209	Asia
GCA_000281675.2	FD423	Asia
GCA_000295975.2	FD430	Asia
GCA_000295995.2	FD506	Asia
GCA_000296015.2	FD535	Asia
GCA_000296035.2	FD568	Asia
GCA_000296055.2	FD577	Asia
GCA_000296075.2	FD703	Asia
GCA_000296095.2	FD662	Asia
GCA_000296115.2	FD719	Asia
GCA_000296135.2	GC26	Asia
GCA_000401395.1	UM045	Asia
GCA_000444175.1	wls-5-3	Asia
GCA_000499325.2	H13-1	Europe
GCA_000499345.2	E48	Europe
GCA_000730525.1	Col2025	South America
GCA_000740095.1	YN1-91	Asia
GCA_000740115.1	YN4-84	Asia
GCA_000802625.1	173/00	Europe
GCA_000817025.1	Hp238	Asia
GCA_001051445.1	UM520	Asia
GCA_001051485.1	UM087	Asia
GCA_001051495.1	UM045	Asia
GCA_001185015.1	UM139	Asia
GCA_001185025.1	UM119	Asia
GCA_001185035.1	UM158	Asia
GCA_001185045.1	UM131	Asia
GCA_001185095.1	UM122	Asia
GCA_001189585.1	UM202	Asia
GCA_001189605.1	UM096	Asia
GCA_001189655.1	UM209	Asia
GCA_001189675.1	UM228	Asia
GCA_001189685.1	UM246	Asia
GCA_001189695.1	UM291	Asia
GCA_001189735.1	UM211	Asia
GCA_001189755.1	UM352	Asia
GCA_001189765.1	UM370	Asia
GCA_001189775.1	UM411	Asia
GCA_001189815.1	UM196	Asia
GCA_001248015.1	UM152	Asia
GCA_001248025.1	UM165	Asia
GCA_001248035.1	UM300	Asia
GCA_001248105.1	UM408	Asia
GCA_001275165.1	UM163	Asia
GCA_001420425.2	UM229S	Asia
GCA_001433495.1	29CaP	North America
GCA_001433515.1	7C	North America
GCA_001446295.2	UM276S	Asia
GCA_001446305.2	UM171S	Asia
GCA_001446315.2	UM229R	Asia
GCA_001446325.2	UM171R	Asia
GCA_001446375.2	UM137S	Asia
GCA_001446385.2	UM233S	Asia
GCA_001446395.2	UM276R	Asia
GCA_001446435.2	UM137R	Asia
GCA_001484135.2	UM163R	Asia
GCA_001484155.2	UM163S	Asia
GCA_001484185.2	UM400AS	Asia
GCA_001538305.2	UM233R	Asia
GCA_001542385.2	UM303S	Asia
GCA_001542465.2	UM303R	Asia
GCA_001542485.2	UM400AR	Asia
GCA_001542495.2	UM443R	Asia
GCA_001542505.2	UM443S	Asia
GCA_001976105.1	UM400b	Asia
GCA_001976125.1	UM400bM	Asia
GCA_002206465.2	FDAARGOS_299	North America
GCA_002222575.1	G272	Asia
GCA_002983705.1	FDAARGOS_300	North America
GCA_003050665.1	FDAARGOS_298	Oceania
GCA_003640585.1	GD63	Asia
GCA_003855475.1	Hpbs1	Asia
GCA_003939085.1	HP42K	Europe
GCA_004012115.1	ZH04	Europe
GCA_004012125.1	ZH3	Europe
GCA_004012135.1	ZH02	Europe
GCA_004012145.1	ZH07	Europe
GCA_004012155.1	ZH06	Europe
GCA_004012215.1	ZH10	Europe
GCA_004012225.1	ZH13	Europe
GCA_004012245.1	ZH11	Europe
GCA_004012255.1	ZH12	Europe
GCA_004012265.1	ZH14	Europe
GCA_004012315.1	ZH15	Europe
GCA_004012325.1	ZH16	Europe
GCA_004012355.1	ZH17	Europe
GCA_004012365.1	ZH18	Europe
GCA_004012375.1	ZH20	Europe
GCA_004012405.1	ZH01	Europe
GCA_004012435.1	ZH05	Europe
GCA_004012445.1	ZH08	Europe
GCA_004012465.1	ZH09	Europe
GCA_004012475.1	ZH19	Europe
GCA_004012515.1	ZH21	Europe
GCA_004012535.1	ZH22	Europe
GCA_004012555.1	ZH24	Europe
GCA_004012565.1	ZH23	Europe
GCA_004012575.1	ZH25	Europe
GCA_004012605.1	ZH27	Europe
GCA_004012635.1	ZH31	Europe
GCA_004012655.1	ZH32	Europe
GCA_004012665.1	ZH33	Europe
GCA_004012695.1	ZH35	Europe
GCA_004012705.1	ZH36	Europe
GCA_004012735.1	ZH37	Europe
GCA_004012755.1	ZH39	Europe
GCA_004012765.1	Zh38	Europe
GCA_004012775.1	ZH41	Europe
GCA_004012785.1	ZH40	Europe
GCA_004012835.1	ZH43	Europe
GCA_004012855.1	ZH26	Europe
GCA_004012865.1	ZH28	Europe
GCA_004012895.1	ZH29	Europe
GCA_004012905.1	ZH30	Europe
GCA_004012915.1	ZH34	Europe
GCA_004012955.1	ZH47	Europe
GCA_004012975.1	ZH45	Europe
GCA_004012985.1	ZH46	Europe
GCA_004013015.1	Zh50	Europe
GCA_004013025.1	ZH48	Europe
GCA_004013055.1	ZH53	Europe
GCA_004013065.1	ZH66	Europe
GCA_004013075.1	ZH72	Europe
GCA_004013115.1	ZH58	Europe
GCA_004013135.1	ZH133	Europe
GCA_004013155.1	ZH51	Europe
GCA_004013175.1	ZH52	Europe
GCA_004013195.1	ZH138	Europe
GCA_004013205.1	ZH49	Europe
GCA_004013215.1	ZH42	Europe
GCA_004013225.1	ZH55	Europe
GCA_004013275.1	ZH54	Europe
GCA_004013295.1	ZH59	Europe
GCA_004013305.1	ZH61	Europe
GCA_004013315.1	ZH62	Europe
GCA_004013325.1	ZH60	Europe
GCA_004013365.1	ZH63	Europe
GCA_004013395.1	ZH75	Europe
GCA_004013405.1	ZH77	Europe
GCA_004013415.1	ZH78	Europe
GCA_004013435.1	ZH79	Europe
GCA_004013465.1	ZH80	Europe
GCA_004013495.1	ZH82	Europe
GCA_004013505.1	ZH84	Europe
GCA_004013525.1	ZH85	Europe
GCA_004013545.1	ZH86	Europe
GCA_004013555.1	ZH87	Europe
GCA_004013595.1	ZH88	Europe
GCA_004013605.1	ZH90	Europe
GCA_004013625.1	ZH56	Europe
GCA_004013635.1	ZH57	Europe
GCA_004013655.1	ZH65	Europe
GCA_004013665.1	ZH67	Europe
GCA_004013715.1	ZH68	Europe
GCA_004013725.1	ZH70	Europe
GCA_004013745.1	ZH69	Europe
GCA_004013755.1	ZH76	Europe
GCA_004013765.1	ZH83	Europe
GCA_004013805.1	ZH91	Europe
GCA_004013825.1	ZH94	Europe
GCA_004013845.1	ZH93	Europe
GCA_004013865.1	ZH96	Europe
GCA_004013875.1	ZH99	Europe
GCA_004013905.1	ZH97	Europe
GCA_004013925.1	ZH5	Europe
GCA_004013945.1	ZH98	Europe
GCA_004013965.1	ZH100	Europe
GCA_004013975.1	ZH101	Europe
GCA_004014005.1	ZH104	Europe
GCA_004014025.1	ZH103	Europe
GCA_004014045.1	ZH106	Europe
GCA_004014075.1	ZH107	Europe
GCA_004014095.1	ZH108	Europe
GCA_004014105.1	ZH109	Europe
GCA_004014115.1	ZH102	Europe
GCA_004014145.1	ZH1110	Europe
GCA_004014175.1	ZH1111	Europe
GCA_004014185.1	ZH113	Europe
GCA_004014195.1	ZH112	Europe
GCA_004014205.1	ZH116	Europe
GCA_004014255.1	ZH124	Europe
GCA_004014275.1	ZH128	Europe
GCA_004014285.1	ZH126	Europe
GCA_004014295.1	ZH136	Europe
GCA_004014305.1	ZH137	Europe
GCA_004014335.1	ZH139	Europe
GCA_004014375.1	ZH135	Europe
GCA_004014385.1	ZH140	Europe
GCA_004014395.1	ZH115	Europe
GCA_004014415.1	ZH117	Europe
GCA_004014435.1	ZH118	Europe
GCA_004014475.1	ZH119	Europe
GCA_004014495.1	ZH121	Europe
GCA_004014505.1	ZH120	Europe
GCA_004014535.1	ZH122	Europe
GCA_004014545.1	ZH123	Europe
GCA_004014575.1	ZH131	Europe
GCA_004014585.1	ZH125	Europe
GCA_004014595.1	ZH127	Europe
GCA_004014605.1	ZH129	Europe
GCA_004014625.1	ZH132	Europe
GCA_004014675.1	ZH130	Europe
GCA_004016925.1	ZH134	Europe
GCA_004088075.1	Hpbs3	Asia
GCA_004088155.1	Hpbs2	Asia
GCA_004117955.1	V1267	Asia
GCA_004117965.1	V1086	Asia
GCA_005250645.1	HP45	Europe
GCA_008026175.1	C-Mx-2011-69	North America
GCA_008026375.1	C-Mx-2011-152	North America
GCA_008026615.1	C-Mx-2011-171	North America
GCA_008026815.1	C-Mx-2011-145	North America
GCA_008026995.1	C-Mx-2010-8	North America
GCA_008027235.1	C-Mx-2010-5	North America
GCA_008027395.1	C-Mx-2010-3	North America
GCA_008027775.1	C-Mx-2008-31	North America
GCA_008032475.1	G-Mx-2011-147	North America
GCA_008032615.1	G-Mx-2011-124	North America
GCA_008032735.1	C-Mx-2010-97	North America
GCA_008032935.1	G-Mx-2006-583	North America
GCA_008032955.1	G-Mx-2006-46	North America
GCA_008032975.1	G-Mx-2006-152	North America
GCA_008032995.1	G-Mx-2005-337	North America
GCA_008033015.1	G-Mx-2005-108	North America
GCA_008033035.1	G-Mx-2003-93	North America
GCA_008033055.1	G-Mx-2003-250	North America
GCA_008033075.1	G-Mx-2003-108	North America
GCA_008281125.1	C-Mx-2010-12	North America
GCA_008326525.1	TN2wt	Asia
GCA_011140335.1	C-Mx-2011-136	North America
GCA_011140365.1	C-Mx-2011-117	North America
GCA_011140415.1	C-Mx-2010-100	North America
GCA_011140425.1	C-Mx-2006-356	North America
GCA_011140435.1	C-Mx-2006-664	North America
GCA_011140475.1	C-Mx-2006-677	North America
GCA_011140485.1	C-Mx-2010-11	North America
GCA_011140515.1	C-Mx-2010-2	North America
GCA_011140535.1	C-Mx-2010-103	North America
GCA_011140545.1	C-Mx-2010-10	North America
GCA_011140555.1	C-Mx-2006-52	North America
GCA_011140595.1	C-Mx-2006-577	North America
GCA_011140615.1	C-Mx-2005-33	North America
GCA_011140625.1	M-Mx-2008-34	North America
GCA_011140655.1	M-Mx-2006-416	North America
GCA_011140665.1	M-Mx-2006-427	North America
GCA_011140675.1	M-Mx-2006-690	North America
GCA_011140715.1	M-Mx-2006-276	North America
GCA_011140735.1	M-Mx-2006-196	North America
GCA_011140745.1	M-Mx-2005-152	North America
GCA_011140755.1	M-Mx-2005-119	North America
GCA_011140795.1	M-Mx-2005-106	North America
GCA_011140805.1	M-Mx-2005-115	North America
GCA_011140825.1	M-Mx-2003-230	North America
GCA_011140845.1	G-Mx-2010-99	North America
GCA_011140875.1	M-Mx-2011-113	North America
GCA_011140895.1	G-Mx-2010-13	North America
GCA_011140915.1	G-Mx-2006-513	North America
GCA_011140925.1	G-Mx-2005-107	North America
GCA_011140935.1	G-Mx-2006-4	North America
GCA_011140955.1	G-Mx-2003-136	North America
GCA_011140995.1	G-Mx-2011-41	North America
GCA_011141015.1	G-Mx-2011-131	North America
GCA_011141035.1	G-Mx-2005-70	North America
GCA_011141045.1	G-Mx-2006-53	North America
GCA_011141055.1	G-Mx-2005-109	North America
GCA_011141095.1	G-Mx-2010-64	North America
GCA_011141115.1	G-Mx-2005-104	North America
GCA_011141135.1	G-Mx-2003-356	North America
GCA_011141145.1	G-Mx-2005-100	North America
GCA_011456275.1	H1	North America
GCA_011456295.1	125C7	Europe
GCA_011456315.1	125A3	Europe
GCA_011456475.1	119C10	Europe
GCA_011456665.1	119A2	Europe
GCA_011456895.1	103C8	Europe
GCA_011457115.1	103A4	Europe
GCA_011457355.1	87C7	Europe
GCA_011457615.1	87A3	Europe
GCA_011457815.1	81C9	Europe
GCA_011458015.1	81A1	Europe
GCA_011458095.1	78C8	Europe
GCA_011458315.1	78A3	Europe
GCA_011462215.1	48C8	Europe
GCA_011462375.1	48A2	Europe
GCA_011462575.1	29C8	Europe
GCA_011462735.1	29A2	Europe
GCA_011462915.1	12C8	Europe
GCA_011463035.1	12A3	Europe
GCA_011463055.1	8C10	Europe
GCA_013181575.1	oki109	Asia
GCA_013181605.1	oki439	Asia
GCA_013181635.1	oki1420	Asia
GCA_013183915.1	oki601	Asia
GCA_013183945.1	oki804	Asia
GCA_013183985.1	oki891	Asia
GCA_013623935.1	152B5	Asia
GCA_013623945.1	S108A3	Asia
GCA_013623955.1	S106A3	Asia
GCA_013624015.1	89B9	Asia
GCA_013624035.1	88A4	Asia
GCA_013624055.1	86A5	Asia
GCA_013624065.1	149A3	Asia
GCA_013624115.1	60A7	Asia
GCA_013624135.1	59a9	Asia
GCA_013624155.1	44A4	Asia
GCA_013624165.1	40A6	Asia
GCA_013624175.1	43a2	Asia
GCA_013624195.1	37A5	Asia
GCA_013624245.1	28B4	Asia
GCA_013624275.1	20A8	Asia
GCA_013624285.1	19B6	Asia
GCA_013624315.1	25b2	Asia
GCA_013624325.1	17A6	Asia
GCA_015904205.1	2004-67	North America
GCA_015904225.1	2004-84	North America
GCA_015904305.1	2004-40	North America
GCA_015904325.1	2004-39	North America
GCA_015904335.1	2004-37	North America
GCA_015904365.1	2004-42	North America
GCA_015904375.1	2004-51	North America
GCA_015904385.1	2004-209	North America
GCA_015904425.1	2004-137	North America
GCA_015904435.1	2004-125	North America
GCA_015904465.1	2004-102	North America
GCA_015904475.1	2004-101	North America
GCA_015904485.1	2004-123	North America
GCA_015904525.1	2003-368	North America
GCA_015904535.1	2003-292	North America
GCA_015904565.1	2002-14	North America
GCA_015904575.1	2003-279	North America
GCA_015904605.1	2002-43	North America
GCA_015904815.1	2017-199	North America
GCA_015904825.1	2017-198	North America
GCA_015904865.1	2017-192	North America
GCA_015904875.1	2017-177	North America
GCA_015904905.1	2017-161	North America
GCA_015904915.1	2017-143	North America
GCA_015904925.1	2017-149	North America
GCA_015904965.1	2017-124	North America
GCA_015904975.1	2017-105	North America
GCA_015905005.1	2017-107	North America
GCA_015905015.1	2017-94	North America
GCA_015905025.1	2017-79	North America
GCA_015905065.1	2017-69	North America
GCA_015905075.1	2017-54	North America
GCA_015905105.1	2017-78	North America
GCA_015905125.1	2017-38	North America
GCA_015905135.1	2017-44	North America
GCA_015905165.1	2017-27	North America
GCA_016124125.1	D1801426	Asia
GCA_016464445.1	D1801431	Asia
GCA_016464465.1	D1801434	Asia
GCA_016464475.1	D1801435	Asia
GCA_016464485.1	D1801432	Asia
GCA_016464525.1	D1802583	Asia
GCA_016464545.1	D1802584	Asia
GCA_016464565.1	D1802585	Asia
GCA_016464575.1	D1802586	Asia
GCA_016464595.1	D1802588	Asia
GCA_016836785.1	NZ_C	Oceania
GCA_016836795.1	NZ_E	Oceania
GCA_016836825.1	NZ_B	Oceania
GCA_016836845.1	NZ_A	Oceania
GCA_017594765.1	MX-2017-198	North America
GCA_017594805.1	MX-2017-151	North America
GCA_017594815.1	MX-2017-192	North America
GCA_017594845.1	MX-2017-161	North America
GCA_017594855.1	MX-2017-107	North America
GCA_017594885.1	MX-2017-78	North America
GCA_017594905.1	MX-2017-149	North America
GCA_017594925.1	MX-2017-105	North America
GCA_017594945.1	MX-2017-58	North America
GCA_017594965.1	MX-2017-54	North America
GCA_017594985.1	MX-2017-69	North America
GCA_017595005.1	MX-2017-44	North America
GCA_017595025.1	MX-2017-38	North America
GCA_017595035.1	MX-2017-27	North America
GCA_017595085.1	MX-2017-20	North America
GCA_019093745.1	8671_HE-NC89-1	Europe
GCA_019093765.1	8670_HE-NC76-0	Europe
GCA_019093785.1	8641_HE-NC13-5	Europe
GCA_019093805.1	8658_HE-NC36-4	Europe
GCA_019093825.1	8676_HE-NC13-2	Europe
GCA_019741025.1	p574	Asia
GCA_019741035.1	V1254	Asia
GCA_019741075.1	V1354	Asia
GCA_021184145.1	J99 derivative	North America
GCA_021184165.1	J99 derivative	North America
GCA_022015955.1	MA77	Asia
GCA_022015995.1	MA175	Asia
GCA_022488565.1	TMC199	Asia
GCA_022488585.1	TMC163	Asia
GCA_022488595.1	TMC154	Asia
GCA_022488625.1	TMC269	Asia
GCA_022488635.1	TMC125	Asia
GCA_022488665.1	TMC110	Asia
GCA_022488675.1	TMC118	Asia
GCA_022488705.1	TMC96	Asia
GCA_022488725.1	TMC99	Asia
GCA_022488735.1	TMC74	Asia
GCA_022488765.1	TMC19	Asia
GCA_022488785.1	TMC20	Asia
GCA_026222655.1	oh1	Asia
GCA_030406585.1	HP45k	Europe
GCA_030581015.1	CR054	South America
GCA_030581035.1	AP029	South America
GCA_030581095.1	CR047	South America
GCA_030581115.1	CR031	South America
GCA_030581125.1	CR045	South America
GCA_030581135.1	CR005	South America
GCA_030581175.1	AP031	South America
GCA_030581195.1	AP028	South America
GCA_030581205.1	AP022	South America
GCA_030581215.1	AP025	South America
GCA_030581255.1	CR004	South America
GCA_030581265.1	AP021	South America
GCA_030581295.1	AP018	South America
GCA_030581315.1	AP015	South America
GCA_030581375.1	AP002	South America
GCA_030684335.1	CR048	South America
GCA_030716305.1	HP1	Europe
GCA_030716385.1	HP11	Europe
GCA_030716405.1	HP17	Europe
GCA_030716505.1	HP15	Europe
GCA_030716525.1	HP8	Europe
GCA_032645705.1	HP983	Europe
GCA_032645725.1	HP1000	Europe
GCA_032645765.1	HP982	Europe
GCA_032645845.1	HP403	Europe
GCA_032645905.1	HP375	Europe
GCA_032645925.1	HP316	Europe
GCA_032645945.1	HP406	Europe
GCA_032645985.1	HP315	Europe
GCA_032646025.1	HP314	Europe
GCA_032646045.1	HP270	Europe
GCA_032646145.1	HP268	Europe
GCA_032646165.1	HP231	Europe
GCA_032646205.1	HP249	Europe
GCA_032646305.1	HP246	Europe
GCA_032648635.1	HP220	Europe
GCA_032648725.1	HP218	Europe
GCA_032648755.1	HP212	Europe
GCA_032648785.1	HP202	Europe
GCA_032648825.1	HP198	Europe
GCA_032648835.1	HP190	Europe
GCA_032648865.1	HP136	Europe
GCA_032648885.1	HP148	Europe
GCA_032648905.1	HP133	Europe
GCA_032648925.1	HP115	Europe
GCA_032648945.1	HP96	Europe
GCA_032648975.1	HP100	Europe
GCA_032649005.1	HP71	Europe
GCA_032649025.1	HP36	Europe
GCA_032649045.1	HP66	Europe
GCA_032649065.1	HP17	Europe
GCA_032649085.1	HP15	Europe
GCA_032649105.1	HP11	Europe
GCA_032649125.1	HP8	Europe
GCA_032649145.1	HP1	Europe
GCA_032688625.1	HP95	Europe
GCA_032688635.1	HP91	Europe
GCA_034420015.1	HP991	Europe
GCA_034420055.1	HP398	Europe
GCA_034420095.1	HP345	Europe
GCA_034508925.1	HP290	Europe
GCA_035621155.1	P08204	Asia
GCA_035621295.1	P08205	Asia
GCA_035621315.1	P07353	Asia
GCA_035621875.1	P07928	Asia
GCA_036455175.1	412F-DNA-002	North America
GCA_036455215.1	427F-DNA-001	North America
GCA_036455265.1	408F-DNA-001	North America
GCA_037861715.1	A147C(1)	Asia
GCA_037861735.1	A4A(4)	Asia
GCA_037861755.1	A61C(1)	Asia
GCA_037861775.1	A3C(4)	Asia
GCA_037861795.1	A51C(1)	Asia
GCA_037861895.1	A200C(2)	Asia
GCA_037861915.1	A15C(4)	Asia
GCA_037861965.1	A82C(1)	Asia
GCA_037861975.1	A93C(2)	Asia
GCA_037862055.1	A45C(1)	Asia
GCA_037862095.1	A26A(1)	Asia
GCA_037862115.1	A201C(2)	Asia
GCA_037862155.1	A113A(1)	Asia
GCA_037862195.1	A138C(1)	Asia
GCA_037862275.1	A14C(5)	Asia
GCA_037862295.1	A41C(4)	Asia
GCA_037862315.1	A81C(1)	Asia
GCA_037862355.1	A10A(5)	Asia
GCA_037862375.1	A59C(1)	Asia
GCA_037862475.1	A76C(2)	Asia
